# Supplementary material for: Functionalization of Oligosiloxane for Polyester Comonomer
Source: Molecules. 2025 Jun 27;30(13):2775. doi: 10.3390/molecules30132775 (PMC12250609; doi:10.3390/molecules30132775)
Supplement: Supplementary file 1 [file molecules-30-02775-s001.zip]

Archive with 1 entries (1 files):
- molecules-3683767-supplementary.pdf
